# Supplementary material for: Time-Updated Prognostic Modeling in ICU Patients with Documented Coma or Unresponsiveness Using Routine Arterial Blood Gas Trajectories: An Exploratory Explainable Machine-Learning Study
Source: J Clin Med. 2026 Jun 29;15(13):5056. doi: 10.3390/jcm15135056 (PMC13362702; doi:10.3390/jcm15135056)
Supplement: Supplementary file 1 [file jcm-15-05056-s001.zip]

Archive with 1 entries (1 files):
- jcm-4349603-supplementary.pdf
